# Supplementary material for: Towns and trails drive carnivore movement behaviour, resource selection, and connectivity
Source: Mov Ecol. 2022 Apr 8;10:17. doi: 10.1186/s40462-022-00318-5 (PMC8994267; doi:10.1186/s40462-022-00318-5)
Supplement: Supplementary file 3 — Additional file 3. Wolf summer data and R scripts. [file 40462_2022_318_MOESM3_ESM.zip]

Archive with 6 entries (6 files):
- 01. Hidden Markov movement model.R
- 02. Step selection function.R
- 03. Simulate paths CurrentLandscape.R
- Data 01 GPS wolf summer.RData
- Data 02 GPS01_ssf_attr.RData
- Data 03 Path simulation.RData
