# Supplementary material for: Towns and trails drive carnivore movement behaviour, resource selection, and connectivity
Source: Mov Ecol. 2022 Apr 8;10:17. doi: 10.1186/s40462-022-00318-5 (PMC8994267; doi:10.1186/s40462-022-00318-5)
Supplement: Supplementary file 3 — Additional file 3. Wolf summer data and R scripts. [file 40462_2022_318_MOESM3_ESM.zip › 01. Hidden Markov movement model.R]

#------------------------------------------------------------------------------------------------------#
# Towns and Trails Drive Carnivore Movement Behaviour, Resource Selection, and Connectivity
# Jesse Whittington, Parks Canada, Banff National Park   
#    This script fits hidden Markov movement models with two latent states of behaviour
#    GPS data from wolves in summer (July and August)
#------------------------------------------------------------------------------------------------------#


####################################################################-
##### 1. Load Packages                                          ####
####################################################################-

library(tidyr)  
library(dplyr)                
library(stringr)             
library(lubridate)    
library(sf)                  
library(rgdal)               
library(raster)
library(maptools)            
library(ggplot2)
library(moveHMM)            # see also momentuHMM
options(stringsAsFactors=FALSE)

rm(list = ls())
crs.83.11 <- 26911         # EPSG:26911  UTM Zone 11 N, NAD 83
crs.latlong <- 4326     # EPSG:4326   LatLong
crs.sp.11 <- CRS("+proj=utm +zone=11 +ellps=GRS80 +datum=NAD83 +units=m")  # used by older sp package (which amt uses)


##################################################-
# 2. Import & Prep data                       ####
##################################################-

load('Data 01 GPS wolf summer.RData')

gps <- gps.wolf.summer %>% 
  mutate(dxy = sqrt( (x - lag(x))^2 + (y - lag(y))^2)) %>% 
  mutate(dxy = ifelse(ID == lag(ID), dxy, NA)) %>% 
  mutate(dt.min = ifelse(is.na(dt.min) |is.na(dxy) | dt.min >= 150, 1000, dt.min)) %>% 
  mutate(x = x/1000, y = y/1000,
         i = 1:n(),
         dtown5km.lin = ifelse(dtown < 5000, dtown/5000, 1),
         tr.rd.c = (tr.rd.density - 1) / 2)  

step.99.km =  9.18                                          # 99th percentile of step lengths from wolf data including all seasons.  quantile(gps$dxy, 0.99, na.rm = TRUE)/1000  
gps.1 <- gps %>% dplyr::select(i, ID, x, y, dt.min, night.cos, dtown5km.lin, tr.rd.c)  
gps.1 <- as.data.frame(gps.1)
  gps.move <- moveHMM::prepData(gps.1, type="UTM") #, coordNames=c("x","y"))  # class moveData
  #plot(gps.move, compact = TRUE)  # moveHMM::plot.moveData
  gps.move$step = ifelse(is.finite(gps.move$step) & gps.move$step == 0, 0.001, gps.move$step)
  gps.move$angle = ifelse(gps.move$step > step.99.km, NA, gps.move$angle) 
  gps.move$step = ifelse(gps.move$step > step.99.km, NA, gps.move$step)                  # remove long steps (> 9.18 km) from analysis.
  gps.move$step = ifelse(gps.move$dt.min > 150, NA, gps.move$step)                       # constrain model to two hour step lengths
  gps.move$angle = ifelse(gps.move$dt.min > 150, NA, gps.move$angle)   
  #summary(as.data.frame(gps.move))
  #hist(gps.move$step)
  ## initial parameters for gamma and von Mises distributions
  mu0 <- c(0.1, 1)                   # step mean (two parameters: one for each state) in km
  sigma0 <- c(0.1, 1)                # step SD
  zeromass0 <- c(0.1,0.05)  
  stepPar0 <- c(mu0, sigma0) 
  angleMean0 <- c(pi, 0)             # angle mean
  kappa0 <- c(1,1)                   # angle concentration
  anglePar0 <- c(angleMean0, kappa0)
  
  ##################################################-
  # 3. Fit hidden Markov movement model          ####
  ##################################################-
  # 
  m1 <- fitHMM(data=gps.move, nbStates=2, stepPar0=stepPar0,  anglePar0=anglePar0, formula = ~ night.cos + dtown5km.lin + tr.rd.c) 

  par(mfrow = c(2,2))
  plotStationary(m1, plotCI = TRUE)
  text(0.1, 0.5 , 'Wolf Summer', col = 'red', pos = 4)
  text(0.1, 0.4 , 'State 1 = Slow, State 2 = Fast', col = 'red', pos = 4)
  par(mfrow = c(1, 1))
  print(m1)
  state.p <- stateProbs(m1)

  # Save predicted states in data frame
  gps.state <- gps.1 %>% mutate(step = gps.move$step, angle = gps.move$angle, p.slow = state.p[ ,1], p.fast = state.p[ ,2]) %>% 
    mutate(move.state = ifelse(p.slow > p.fast, 1, 2)) 


  ##### END ####
  
