# Supplementary material for: Towns and trails drive carnivore movement behaviour, resource selection, and connectivity
Source: Mov Ecol. 2022 Apr 8;10:17. doi: 10.1186/s40462-022-00318-5 (PMC8994267; doi:10.1186/s40462-022-00318-5)
Supplement: Supplementary file 3 — Additional file 3. Wolf summer data and R scripts. [file 40462_2022_318_MOESM3_ESM.zip › 02. Step selection function.R]

#------------------------------------------------------------------------------------------------------#
# Towns and Trails Drive Carnivore Movement Behaviour, Resource Selection, and Connectivity
# Jesse Whittington, Parks Canada, Banff National Park   
#    This script fits step selection functions with predicted probabilities for fast states of movement
#    GPS data from wolves in summer (July and August)
#------------------------------------------------------------------------------------------------------#


####################################################################-
##### 1. Load Packages                            ####
#####  Jesse Whittington, Parks Canada, Banff National Park     ####-
####################################################################-

library(sf)
library(tidyr)
library(dplyr)
library(lubridate)
library(ggplot2)
library(survival)
library(broom)


####################################################################-
##### 2. Import and prep data                                  ####
####################################################################-
rm(list = ls())
crs.83.11 <- 26911         # EPSG:26911  UTM Zone 11 N, NAD 83


load("Data 02 GPS01_ssf_attr.RData")

a <- gps.01.ssf.attr 

a <- a %>% 
  mutate(keep = ifelse(is.na(step), 0, 1)) %>% # steps with more than 2 hours between fixes
  group_by(step_id_) %>% 
  mutate(keep.all = min(keep)) %>% 
  ungroup() %>% 
  filter(keep.all == 1) %>% 
  dplyr::select(-keep, -keep.all) 
print(nrow(a))

r.time <- cos(runif(nrow(a), 0, 2*pi))
r.move <- runif(nrow(a), 0, 1)
r.angle <- runif(nrow(a), -pi, pi)
a <-  a %>% mutate(id = animal,
              weight = ifelse(case_ == 1, 1, 1000),
              Year = year(date.time),
              tr.rd.c = (tr.rd.density - 1)/2,
              tr.rd2.c = (tr.rd.density^2 - 1)/ 4,
              step.log = log(step * 1000 + 1),
              droad5km.lin = ifelse(droadpv < 5000, droadpv/5000, 1),
              angle = ifelse(is.na(angle), r.angle, angle),
              night.cos = if_else(case_ == 1, night.cos, r.time),
              p.move = if_else(case_ == 1, p.move, r.move))

# i.mean.tr.rd <- mean(i.trail.density) # 1.005904   - all grizzly bear and wolf data
# i.sd.tr.rd <- sd(i.trail.density)     # 1.748279

# Test dtown distance decays
a <- a %>% mutate(dtown500m.c = 1 - exp(-10 * dtown * 0.001 ),
                  dtown1km.c = 1 - exp(-5 * dtown * 0.001 )) %>% 
  mutate(dtown.c = ifelse(species == 'wolf', dtown1km.c, dtown500m.c))   # Based on variable selection r

a <- a %>%  mutate(traild.droad = tr.rd.c * droad5km.lin,
                   traild2.droad = tr.rd2.c * droad5km.lin)
a <- a %>% mutate(near.town.c = 1 - dtown.c)     

# Directional Persistence 
a <- a %>% mutate(ta.cos = cos(angle)) %>% 
  mutate(ta.cos.move = ta.cos * p.move,
         step.log.move = step.log * p.move)

# Seasonal NDVI and Snow
a <- a %>% mutate(ndvi.season = ifelse(season == 'spring', NDVImayjune,
                                ifelse(season == 'summer', NDVIjulyaug,
                                ifelse(season == 'fall', NDVIseptoct, (NDVIjulyaug + NDVImayjune + NDVIseptoct)/3)))) %>% 
  mutate(ndvi.diff = ndvi.season - NDVImay) %>% 
  mutate(ndvi.diff.c = as.numeric(scale(ndvi.diff))) 

a <- a %>% mutate(snow.season = ifelse(season == 'spring', snowmayjune,
                                       ifelse(season == 'summer', snowjulyaug,
                                              ifelse(season == 'fall', snowseptoct, snowannual)))) %>% 
  mutate(snow.c = as.numeric(scale(snow.season)),
         snow2.c = as.numeric(scale(snow.season^2))) 


a <- a %>% filter(is.finite(ndvi.diff) & is.finite(snow.c))

# Select case:controls with 1:20
a <- a %>% group_by(species, season, step_id_) %>% mutate(n.locs = n()) %>% ungroup()
n.max = max(a$n.locs)
a <- a %>% filter(n.locs == n.max) %>% dplyr::select(-n.locs)


#################################-
### 3. Model Selection ####
##############################################-

  plot(0:1, 0:1)
  t0 <- now()
  text(0.1, 0.8, 'Model selection: takes ~20 minutes', col = 'steelblue', pos = 4)
  text(0.1, 0.7, '.... Full model', col = 'steelblue', pos = 4)
  m.full <- clogit(case_ ~ 
                vconifo.decid + vshrub + vherb + vbarren + 
                aspect.ssw + firenew +
                slope.c + slope2.c + dedge.c + d.big.patch.c + 
                ndvi.diff.c +
                snow.c + snow2.c + 
                trail01 + rail01 + 
                road01 +
                trail01:p.move +
                rail01:p.move +    
                road01:p.move +                  
                near.town.c  +  
                near.town.c:p.move +
                near.town.c:night.cos +
                tr.rd.c + 
                tr.rd.c:p.move +          
                tr.rd2.c +                    
                tr.rd.c:night.cos  +     
                traild.droad +
                p.move +
                step.log + step.log.move + ta.cos + ta.cos.move +
                strata(step_id_), cluster = id, method = 'approximate',  data = a )
 
  # Drop interaction terms that did not converge
  B <- coef(m)
  B.names <- names(B)
  B.remove <- B.names[abs(B) > 50 & grepl(':', B.names, fixed = TRUE)]
  if (length(B.remove) > 0){
    B.keep <- B.names[!B.names %in% B.remove ]
    f1 <- paste(B.keep, collapse = ' + ')
    f.all <- as.formula(paste0('case_ ~ ', f1, ' + strata(step_id_)')  )
    m.full <- clogit(f.all, cluster = id, method = 'approximate',  data = a )
  }
  
  # Backward stepwise selection. Retain linear terms in first model.  Quadratics can be removed
  writeLines('.... Backward stepwise selection \n')
  text(0.1, 0.6, '.... Backward stepwise selection', col = 'steelblue', pos = 4)
  m.step1 <- MASS::stepAIC(m.full, direction = 'backward', trace = 0, scope = list(lower = ~ dedge.c + d.big.patch.c + 
                                                                    near.town.c + 
                                                                    tr.rd.c +
                                                                    p.move + 
                                                                    slope.c + #slope2.c + 
                                                                    snow.c + 
                                                                    step.log + step.log.move +
                                                                    ta.cos + trail01 + trail01:p.move +
                                                                    vbarren + vconifo.decid + vherb + vshrub + strata(step_id_)))
  # Backward stepwsie selection for linear linear terms
  writeLines('.... Testing linear terms \n')
  text(0.1, 0.5, '.... Testing linear terms', col = 'steelblue', pos = 4)
  m.step <- MASS::stepAIC(m.step1, direction = 'backward', trace = 0, scope = list(lower = ~ p.move + 
                                                                 step.log + step.log.move +
                                                                 ta.cos + 
                                                                 strata(step_id_)))

  print(m.step)
  
  t1 <- now()
  writeLines(paste('\n ....Finished in ', round((t1 - t0)/dminutes(1), 1), 'minutes'))

  
  
  
  ##### END ####
  
  
