# Supplementary material for: Towns and trails drive carnivore movement behaviour, resource selection, and connectivity
Source: Mov Ecol. 2022 Apr 8;10:17. doi: 10.1186/s40462-022-00318-5 (PMC8994267; doi:10.1186/s40462-022-00318-5)
Supplement: Supplementary file 3 — Additional file 3. Wolf summer data and R scripts. [file 40462_2022_318_MOESM3_ESM.zip › 03. Simulate paths CurrentLandscape.R]

#------------------------------------------------------------------------------------------------------#
# Towns and Trails Drive Carnivore Movement Behaviour, Resource Selection, and Connectivity
# Jesse Whittington, Parks Canada, Banff National Park   
#    This script simulates movement paths using hidden Markov movement models and step selection functions
#    GPS data from wolves in summer (July and August)
#------------------------------------------------------------------------------------------------------#


####################################################################-
##### 1. Load Packages & Import data                            ####
#####  Jesse Whittington, Parks Canada, Banff National Park     ####-
####################################################################-

library(tidyr)  
library(dplyr)                
library(stringr)             
library(lubridate)           
library(raster)
library(sf)                  
library(rgdal)              
library(maptools)            
library(ggplot2)
library(moveHMM)
library(terra)
options(stringsAsFactors=FALSE)

rm(list = ls())
crs.11 <- 26911         # EPSG:26911  UTM Zone 11 N, NAD 83
crs.latlong <- 4326     # EPSG:4326   LatLong
crs.sp.11 <- CRS("+proj=utm +zone=11 +ellps=GRS80 +datum=NAD83 +units=m")  # used by older sp package (which amt uses)

load('Data 03 Path simulation.RData')  

# Simulate large table of step lengths and turn angles for each state.
a <- gps.move %>% dplyr::rename(ID = id)
state.mean <- mean(a$move.state - 1)
rm(move.list)
i.species <- df.species.season$species[model.xxx]


# movement distribution parameters
sim.list <- vector(mode = 'list', length = 2)      # one for each state
data.list <- vector(mode = 'list', length = 2)     # one for each state
data.list[[1]] <- a %>% filter(p.slow > p.fast)    # Slow
data.list[[2]] <- a %>% filter(p.slow <= p.fast)   # Fast
mu0 <- c(0.1, 1)                       # step mean (two parameters: one for each state) in km
sigma0 <- c(0.1, 1)                    # step SD
zeromass0 <- c(0.1,0.05)               # step zero-mass.   
stepPar0 <- c(mu0, sigma0)             
angleMean0 <- c(pi, 0)                 # angle mean
kappa0 <- c(1,1)                       # angle concentration
anglePar0 <- c(angleMean0, kappa0)
x.max <- c(1, 10)                      # maximum distances to be allowed for each state
x.max <- a %>% filter(is.finite(step) & is.finite(move.state)) %>% 
  group_by(move.state) %>% summarise(step.max = max(step, na.rm = TRUE), step.99 = quantile(step, 0.99), .groups = 'drop')

for (xxx in 1:2){
  tmp <- data.list[[xxx]] %>% dplyr::select(i, ID, x, y, dt.min) %>% 
    mutate(x = x/1000, y = y/1000) %>% 
    mutate(dt.min = ifelse(is.finite(dt.min), dt.min, 1000))
  tmp <- as.data.frame(tmp)
  i.max <- 9.18                                                                           # 99th percentile of step lengths - all wolf data
  tmp.move <- moveHMM::prepData(tmp, type="UTM") #, coordNames=c("x","y"))  # class moveData
  tmp.move$step = ifelse(is.finite(tmp.move$step) & tmp.move$step == 0, 0.001, tmp.move$step)
  tmp.move$angle = ifelse(tmp.move$step > i.max, NA, tmp.move$angle) 
  tmp.move$step = ifelse(tmp.move$step > i.max, NA, tmp.move$step)                          # remove 10+ km steps from analysis.
  tmp.move$step = ifelse(tmp.move$dt.min > 150, NA, tmp.move$step)                       # constrain model to two hour step lengths
  tmp.move$angle = ifelse(tmp.move$dt.min > 150, NA, tmp.move$angle)   
  #summary(as.data.frame(tmp.move))
  #hist(tmp.move$step)
  m1 <- try(fitHMM(data=tmp.move, nbStates=1, stepPar0=c(mu0[xxx], sigma0[xxx]),  anglePar0= c(angleMean0[xxx], kappa0[xxx]), formula = ~ 1) )
  sim.df <- simData(model = m1, nbAnimals = 1, obsPerAnimal = 10002, states = FALSE)
  sim.df <- sim.df %>% mutate(step = step * 1000) %>% 
    filter(is.finite(step) & is.finite(angle) &  step <= (x.max$step.max[xxx] * 1000) ) %>% 
    dplyr::select(step, angle) %>% as_tibble() %>% 
    mutate(state = xxx, .before = step) %>% 
    mutate(step = ifelse(step < 50, 50, step))
  sim.list[[xxx]] <- sim.df
}
par(mfrow = c(2,2))
lapply(sim.list, function(x) hist(x$step, col = 'lightblue'))
lapply(sim.list, function(x) hist(x$angle, col = 'lightblue'))
sapply(sim.list, function(x) mean(x$step))
par(mfrow = c(1,1))
rm(sigma0, zeromass0, stepPar0, angleMean0, kappa0, anglePar0, tmp, tmp.move, m1, sim.df, gps.move)

# Transition probability matrix for slow to fast and fast to slow
B.transition <- m.move$mle$beta
#               1 -> 2    2 -> 1
# intercept    -1.00026943 -1.5181425
# night.cos    -0.04954136 -0.1432060
# dtown5km.lin  0.49580225  0.2506187
# tr.rd.c      -0.02262133 -0.2354670

# SSF Parameter values.  Set B to 0 for parameters removed from the model during model selection
b3 <- left_join(parameter.df, m.ssf, by = 'term')
b3 <- b3 %>% mutate(estimate = ifelse(is.na(estimate), 0, estimate))
B <- b3$estimate
names(B) <- b3$term

plot(lp.slow, main = 'Current Landuse Slow')  # SSF Linear Predictors for slow and fast states of movement
plot(lp.fast, main = 'Current Landuse Fast')

r.tr.rd.c <- (r.tr.road.density - 1) / 2                       #scale trail-road density
r.tr.rd2.c <- (r.tr.road.density * r.tr.road.density -  1) / 4

# Covert rasters to terra SpatRast objects for faster calculation speed
lp.slow <- terra::rast(lp.slow)
lp.fast <- terra::rast(lp.fast)
r.trail01 <- terra::rast(r.trail01)                 
r.near.town.c <- terra::rast(r.near.town.c)         #  exp(-5 * r.dtown * 0.001 )
r.dtown.c <- 1 - r.near.town.c                      #  1 - exp(-5 * r.dtown * 0.001 )    
r.dtown5km.lin <- terra::rast(r.dtown5km.lin)
r.tr.rd.c <- terra::rast(r.tr.rd.c)
r.mask <- terra::rast(r.mask)
r.instudy <- r.tr.rd.c * 0 + 1
r.instudy <- aggregate(r.instudy, fact = 17, fun = 'mean') # 510m resolution for speed

lp.slow <- round(lp.slow, 3)
lp.fast <- round(lp.fast, 3)                     # 
r.dtown.c <- round(r.dtown.c, 3)
r.dtown5km.lin <- round(r.dtown5km.lin, 3)
r.tr.rd.c <- round(r.tr.rd.c, 3)
r.mask.120 <- terra::aggregate(r.mask, fact=4, fun = 'min')  # 120m resolution


###########################################-
#### 2.  Simulate movement paths       ####
###########################################=

writeLines(paste('Running simulations \n \n'))

# Run in blocks of 20,000 paths. Save each block into an RData file that we later combined for summary analysis.
#     for illustration purposes, one could reduce the number of simulated paths (n.start.locs, n.days, n.mega)
i.start = 1
n.mega <- 10                  # number of times to run the blocks of 20,000 paths
n.start.locs <- 20000         # Number of random paths within one loop.
n.rand <- 20                  # Number of random locations to generate for each step
n.days <- 60
i.hours <- rep(seq(0, 22, by = 2), n.days)
i.night.cos <- cos(i.hours * 2 * pi / 24)
nt <- length(i.night.cos)     # number of steps per path

n.total <- n.mega * n.start.locs * nt  # 1.44e+08 steps 
n.tot.million = n.total / 1000000    
n.tot.million                          # 144 million paths total

for (yyy in i.start:n.mega){
  print(paste('Mega Loop', yyy,'...', now()))
  # Select paths.
  df.path <- tibble(path.id = 1:n.start.locs, 
                    i.strata = 1, x.prev = NA, y.prev = NA,  x = NA, y = NA, 
                    night.cos = i.night.cos[1],
                    state = rbinom(n.start.locs, 1, prob = state.mean)+ 1)# %>% mutate(step.use = state) 
  # Random start locations
  xy.sf <- st_sample(study.area, size = 4 * n.start.locs)   # within 17,000 km study.area 
  xy <- st_coordinates(xy.sf)
  xy <- round(xy)
  t.ssf <- terra::extract(lp.slow, xy)[ ,1]
  t.zero <- terra::extract(r.mask.120, xy)[ ,1]
  
  ud <- exp(t.ssf)
  p <- ud / sum(ud, na.rm = TRUE)
  xy <- xy[is.finite(p) & t.zero > 0 & is.finite(ud) & t.ssf > i.quant, ]    # some points may fall outside of the grid
  xy <- xy[is.finite(xy[ ,1]) & is.finite(xy[ ,2]), ]
  keep <- sample(1:nrow(xy), size = n.start.locs, replace = TRUE) 
  xy.st <- xy[keep, ]
  
  tmp0 <- df.path %>% mutate(i.strata = 1)
  tmp0 <- mutate(tmp0, x.prev = as.numeric(xy.st[ ,1]), y.prev = as.numeric(xy.st[ ,2]), direction.prev = round(runif(n.start.locs, -pi, pi), 3),
                 night.cos = i.night.cos[1], good = 1)
  
  # start simulations by each step.id
  path.list <- vector(mode = 'list', length = nt + 1)
  
  state.track <- rep(NA, nt)
  state.track[1] <- state.mean
  state.diff <- 0
  
  for (i in 1:nt){
    if (i %% 20 == 0 | i == 1){
      state.diff = round(mean(state.track, na.rm = TRUE) - state.mean, 3)
      print(paste(' . Mega', yyy, 'step', i, 'of', nt, ' ', now()))
    }
    tmp <- tmp0 %>% filter(good == 1 & is.finite(good))
    n.keep <- nrow(tmp)
    if(n.keep > 0){
      
      tmp <- tmp %>% mutate(i.strata = i, night.cos = i.night.cos[i])
      i.path <- tmp$path.id
      state.prev <- tmp$state
      # Movement: transition probabilities
      t.trail.density <- terra::extract(r.tr.rd.c, cbind(tmp$x.prev, tmp$y.prev))[ ,1]
      t.dtown.lin <- terra::extract(r.dtown5km.lin, cbind(tmp$x.prev, tmp$y.prev))[ ,1]
      
      # Follow  simData function for calculating probabilities. 12 = slow to fast; 21 = fast to slow
      lp.12.0 <- B.transition[1,1] + B.transition[2,1] * i.night.cos[i] + B.transition[3,1] * t.dtown.lin + B.transition[4,1] * t.trail.density
      lp.12 <- cbind(rep(1, n.keep), exp(lp.12.0))   
      lp.12.sc <- lp.12 / rowSums(lp.12)
      
      lp.21.0 <- B.transition[1,2] + B.transition[2,2] * i.night.cos[i] + B.transition[3,2] * t.dtown.lin + B.transition[4,2] * t.trail.density
      lp.21 <- cbind(exp(lp.21.0), rep(1, n.keep))  
      lp.21.sc <- lp.21 / rowSums(lp.21)
      
      prob.move.mx <- matrix(NA, nrow = n.keep, ncol = 2)
      prob.move.mx[ , 1] <- lp.12.sc[ ,2]
      prob.move.mx[ , 2] <- lp.21.sc[ ,2]
      # Simulate 20 random movement states for each path.step based on transition probabilities
      state.list <- lapply(1:n.keep, function(x) rbinom(n = n.rand, size = 1, prob = prob.move.mx[x, state.prev[x]]))
      state.df <- tibble(path.id = rep(tmp$path.id, each = n.rand), state = unlist(state.list) + 1)
      
      # Join states with randomly generated movement steps from sim.list
      t.list <- vector(mode = 'list', length = 2)
      t.list[[1]] <- slice_sample(sim.list[[1]], n = n.keep * n.rand, replace = TRUE) %>% 
        mutate(path.id = rep(i.path, each = n.rand), t.states = state.df$state) %>%  
        filter(state == t.states)
      t.list[[2]] <- slice_sample(sim.list[[2]], n = n.keep * n.rand, replace = TRUE) %>% 
        mutate(path.id = rep(i.path, each = n.rand),  t.states = state.df$state) %>%  
        filter(state == t.states)
      t.rand <- bind_rows(t.list[[1]], t.list[[2]]) %>% dplyr::select(-t.states)
      tmp <- tmp %>% dplyr::select(-state)
      tmp2 <- inner_join(tmp, t.rand, by = 'path.id')
      tmp2 <- tmp2 %>% mutate(direction = direction.prev + angle) %>% 
        mutate(direction = ifelse(direction < -2*pi, direction + 2*pi, 
                                  ifelse(direction > 2*pi, direction - 2*pi, direction)  ) ) %>% 
        mutate(dx = step * cos(direction), dy = step * sin(direction)) %>% 
        mutate(x = round(x.prev + dx), y = round(y.prev + dy))
      
      t.instudy <- terra::extract(r.instudy, cbind(tmp2$x, tmp2$y))[ ,1]    # determine whether steps fall within study area
      tmp2b <- tmp2 %>%
        mutate(in.study = ifelse(is.na(t.instudy), 0, 1)) %>%
        group_by(path.id) %>% 
        mutate(p.in.study = sum(in.study) / n.rand) %>% 
        ungroup() %>% 
        filter(in.study == 1)
      
      p.move <- tmp2b$state - 1
      night.cos <- i.night.cos[i]
      # extract spatial attributes of candidate steps
      t.near.town.c <- terra::extract(r.near.town.c, cbind(tmp2b$x, tmp2b$y)) [ ,1]
      t.tr.rd.c <- terra::extract(r.tr.rd.c, cbind(tmp2b$x, tmp2b$y))[ ,1]
      lp0.slow <- terra::extract(lp.slow, cbind(tmp2b$x, tmp2b$y))[ ,1]
      lp0.fast <- terra::extract(lp.fast, cbind(tmp2b$x, tmp2b$y))[ ,1]
      lp0 <- (lp0.slow * (1 - p.move)) + (lp0.fast * p.move)
      # Add termporal effect
      exp.lp <- exp(lp0 +            # NA for points in non-habitat
                      B['near.town.c:night.cos'] *t.near.town.c * night.cos  +
                      #B['dtown.c:p.move:night.cos'] * t.town.c * p.move * night.cos +
                      B['tr.rd.c:night.cos'] * t.tr.rd.c * night.cos 
                    #B['tr.rd.c:p.move:night.cos'] * t.tr.rd.c * p.move * night.cos
      )
      tmp2b <- tmp2b %>% mutate(exp.lp = exp.lp) %>% 
        filter(exp.lp > 0 & is.finite(exp.lp))
      # Filter steps that cross inhospitible habitat - check 3 midway points for fast steps as they are longer
      tmp2b <- tmp2b %>% mutate(step.good = 1)
      tmp2.slow <- tmp2b %>% filter(state == 1)
      tmp2.fast <- tmp2b %>% filter(state == 2)
      
      if (nrow(tmp2.fast) > 0){
        i.dist.prop <- c(0.25, 0.5, 0.75)   # proportion of distance along step
        zero.mx <- matrix(NA, nrow = nrow(tmp2.fast), ncol = length(i.dist.prop))
        for (tt in 1:length(i.dist.prop)){
          tt.x <- round(i.dist.prop[tt] * tmp2.fast$step * cos(tmp2.fast$direction) + tmp2.fast$x.prev)
          tt.y <- round(i.dist.prop[tt] * tmp2.fast$step * sin(tmp2.fast$direction) + tmp2.fast$y.prev)
          zero.mx[ ,tt] <- terra::extract(r.mask.120, cbind(tt.x, tt.y))[,1]
        }
        tmp2.fast <- tmp2.fast %>% mutate(step.good = ifelse(rowSums(zero.mx) == length(i.dist.prop), 1, 0)) %>% 
          filter(step.good == 1 & is.finite(step.good))
        tmp2c <- bind_rows(tmp2.slow, tmp2.fast)
      } else{
        tmp2c <- tmp2.slow
      }
      #  Filter steps crossing inhospitible habitat - fast steps only as they are longer
      tmp3 <- tmp2c %>% 
        group_by(path.id) %>% 
        mutate(exp.lp.sum = sum(exp.lp, na.rm = TRUE)) %>% 
        mutate(prob = exp.lp / exp.lp.sum) %>% 
        ungroup() %>% 
        filter(prob > 0 & is.finite(prob))
      
      
      if (nrow(tmp3) > 0){
        tmp3b <- tmp3 %>% 
          group_by(path.id) %>% 
          slice_sample(n = 1, weight_by = prob) %>% 
          ungroup() %>% 
          arrange(path.id) %>% 
          mutate(good = if_else(p.in.study >= 0.6, 1, 0))                               # bad if 9 or more are outside study area.
        tmp3b <- tmp3b %>% 
          mutate(step = round(step), angle = round(angle, 3), direction = round(direction, 3))
        tmp.save <- tmp3b %>% dplyr::select(path.id, i.strata, x, y, night.cos, state) 
        path.list[[i]] <- tmp.save
        
        
        tmp4 <- tmp3b %>% 
          mutate(x.prev = x, y.prev = y, x = NA, y = NA, direction.prev = direction) %>% 
          dplyr::select(all_of(names(tmp0)))
        tmp0 <- tmp4   # use tmp0 in next iteration
        
        state.track[i] = mean(tmp.save$state - 1, na.rm = TRUE)
      } 
      
    }  # END of if n.keep > 0
  }  # End of i (individual steps)
  
  path.all <- bind_rows(path.list)
  path.all <- path.all %>% mutate(i.rep = yyy, .before = path.id)  
  
  ###  Export samples 
  export.plot <- TRUE
  if (export.plot == TRUE){
    i.p <- sample(1:n.start.locs, 20, replace = FALSE)    # randomly select 20 paths to display
    tmp <- path.all %>% filter(path.id %in% i.p)
    ggplot() + geom_sf(data = towns, col = 'black', size = 5) +
      geom_text(data = towns, aes(x = x + 5000, y = y + 5000, label = town)) +
      geom_path(data = tmp, aes(x, y, col = as.factor(path.id), group = as.factor(path.id))) +
      theme(legend.position = 'none', axis.title = element_blank())
    ggsave(paste0('zFig. Path sample_', yyy, '.png'))    
  }
  
  export.sample.paths <- TRUE
  if (export.sample.paths == TRUE){
    n.export <- 200                                      # randomly select 200 paths to export to a shapefile
    i.path.id <- unique(path.all$path.id)
    i.keep =sample(i.path.id, size = n.export, replace = FALSE)
    a0 <- path.all %>% filter(path.id %in% i.keep) %>% arrange(i.rep, path.id, i.strata)
    a0 <- a0 %>% group_by(path.id) %>% mutate(x.prev = lag(x), y.prev = lag(y)) %>% ungroup() %>%  filter(is.finite(x.prev))
    
    xy.line <- lapply(1:nrow(a0), function(i) sf::st_linestring(rbind(c(a0$x.prev[i], a0$y.prev[i]), c(a0$x[i], a0$y[i]))))
    xy.line1 <- sf::st_sfc(xy.line)
    gps_line <- sf::st_sf(a0, xy.line1, crs = crs.11)
    write_sf(gps_line, paste0('gps_line_sample_', yyy,'.shp'))
  }
  
  save(path.all, yyy,  n.rand, n.start.locs, nt, file = paste0('Data_PathSimulation_', yyy,'.RData'))
  
}  # End yyy mega loop


if (yyy == n.mega){
  quit(save = 'no')
}


##### END ####
